# Supplementary material for: A Novel Urine Exosomal lncRNA Assay to Improve the Detection of Prostate Cancer at Initial Biopsy: A Retrospective Multicenter Diagnostic Feasibility Study
Source: Cancers (Basel). 2021 Aug 13;13(16):4075. doi: 10.3390/cancers13164075 (PMC8393262; doi:10.3390/cancers13164075)
Supplement: Supplementary file 1 [file cancers-13-04075-s001.zip]

Archive with 1 entries (1 files):
- cancers-1325555-supplementary.pdf
